# Supplementary material for: Facilitators, Barriers, and Educational Preparedness of Early-Career Nursing Graduates Entering Practice in Rural and Remote Areas: A Mixed-Method Study
Source: Nurs Rep. 2025 Nov 20;15(11):410. doi: 10.3390/nursrep15110410 (PMC12655083; doi:10.3390/nursrep15110410)
Supplement: Supplementary file 1 [file nursrep-15-00410-s001.zip]

Archive with 1 entries (1 files):
- nursrep-3874463-supplementary.pdf
